# Supplementary material for: The Interaction Among Effector, Regulatory, and Tγδ Cells Determines the Development of Allergy or Tolerance to Chromium
Source: J Clin Med. 2025 Feb 19;14(4):1370. doi: 10.3390/jcm14041370 (PMC11856200; doi:10.3390/jcm14041370)
Supplement: Supplementary file 1 [file jcm-14-01370-s001.zip]

Archive with 1 entries (1 files):
- jcm-3323130-supplementary.pdf
